# Supplementary material for: Prevalence and Epidemiological and Clinical Features of Bacterial Infections in a Large Cohort of Patients Hospitalized for COVID-19 in Southern Italy: A Multicenter Study
Source: Antibiotics (Basel). 2023 Jun 29;12(7):1124. doi: 10.3390/antibiotics12071124 (PMC10376680; doi:10.3390/antibiotics12071124)
Supplement: Supplementary file 1 [file antibiotics-12-01124-s001.zip]

Archive with 1 entries (1 files):
- antibiotics-2459820-supplementary.pdf
